# Supplementary material for: ADA2 Forms Nuclear Condensates with GCN5 and ATP‐Citrate Lyase (ACL) to Modulate H3K9 Acetylation at Genes Functioning in Rice Meristems
Source: Adv Sci (Weinh). 2025 Nov 12;13(5):e13169. doi: 10.1002/advs.202513169 (PMC12849889; doi:10.1002/advs.202513169)
Supplement: Supplementary file 5 — Supporting Information [file ADVS-13-e13169-s004.xlsx]

## Sheet: Sheet1
Table S4. Primers used in this study.
Application	Name of primers	Primer sequence (5' to 3')
Yeast two-hybrid	ADA2-BD-F	GAATTCCCGGGGATCCGTATGGGCCGGTCTCGCGGGG
	ADA2-BD-R	TGCAGGTCGACGGATCCCAACAGTCGGGGCCTCCTCATTG
	ACLA2-AD-F	CATCGATACGGGATCCATATGGCGCGGAAGAAGATCC
	ACLA2-AD-R	TCGAGCTCGATGGATCCCTGCTTCAGCCATGATGCAATCAA
	ACLB-BD-F	ATGGCCATGGAGGCCGAATTCATGGCGACAGGTCAAATTTTC
	ACLB-BD-R	CCGCTGCAGGTCGACGGATCCCTTGGTGTAGAGGACATCC
Protein expression in E. coli	pGEX-6P-ACLA2-GST-F	TTCCAGGGGCCCCTGGGATCCATGGCGCGGAAGAAGATCC
	pGEX-6P-ACLA2-GST-R	TCGAGTCGACCCGGGAATTCTGCTTCAGCCATGATGCAATCAA
	pET28a-ADA2-His-F	CAGCAAATGGGTCGCGGATCCATGGGCCGGTCTCGCGGGG
	pET28a-ADA2-His-R	ACGGAGCTCGAATTCGGATCCAACAGTCGGGGCCTCCTCATTG
	pGEX-6P-GFP-F	GGGGCCCCTGGGATCCGTGAGCAAGGGCGAGGAGC
	pGEX-6P-GFP-R	GATGCGGCCGCTCGAGTCGATTACTTGTACAGCTCGTCCATGCC
	pGEX-6P-ADA2-GFP-F	CCAGGGGCCCCTGGGATCCGGCCGGTCTCGCGGGGTG
	pGEX-6P-ADA2-GFP-R	GATGCGGCCGCTCGAGTCGATTACTTGTACAGCTCGTCCATGCC
Bimolecular fluorescence complementation	ADA2-cluc-F	TACGCGTCCCGGGGCGGTACCATGGGCCGGTCTCGCGGGG
	ADA2-cluc-R	ACGAAAGCTCTGCAGGTCGACCTAAACAGTCGGGGCCTCCTCATTG
	ACLA2-nluc-F	CGGCGCGCCACTAGTGTCGACATGGCGCGGAAGAAGATCC
	ACLA2-nluc-R	CGCGTACGAGATCTGGTCGACTGCTTCAGCCATGATGCAATC
	ADA2variant KRH/A-cluc-F	TACGCGTCCCGGGGCGGTACCATGGGCCGGTCTCGCGGGG
	ADA2variant KRH/A-cluc-R	ACGAAAGCTCTGCAGGTCGACCTAAACAGTCGGGGCCTCCTCATTG
	ADA2variant DE/A-cluc-F	TACGCGTCCCGGGGCGGTACCATGGGCCGGTCTCGCGGGG
	ADA2variant DE/A-cluc-R	ACGAAAGCTCTGCAGGTCGACCTAAACAGTCGGGGCCTCCTCATTG
In situ hybridization assay	ACLA2-probe-F	AATACGACTCACTATAGGGAGAAAGTGGGGAAACATTCAGTT
	ACLA2-probe-R	ATTTAGGTGACACTATAGAAGAGAACCACTCTAGCATACTGCA
Transgenic lines	PC1300-ADA2pro::ADA genome-GFP-F1	CCATGATTACGAATTGATCAGGACGCTCAAGGACG
	PC1300-ADA2pro::ADA genome-GFP-R1	TACCGAGCTCGAATTCCCTAGCGCAAACCCTAGAAACC
	PC1300-ADA2pro::ADA genome-GFP-F2	CGGTACCCGGGGATCCATGGGCCGGTCTCGCGGG
	PC1300-ADA2pro::ADA genome-GFP-R2	CCTTGCTCACGGATCCAACAGTCGGGGCCTCCTCATTGG
	PC1300-ADA2-ΔIDR2-Venus-F1	GAGCTCGGTACCCGGGGATCCATGGGCCGGTCTCGCGGG
	PC1300-ADA2-ΔIDR2-Venus-R1	CCTTGCTCACAACAGTCGGGGCCTCCTCATTGG
	PC1300-ADA2-ΔIDR2-Venus-F2	CCCGACTGTTGTGAGCAAGGGCGAGGAGC
	PC1300-ADA2-ΔIDR2-Venus-R2	CAGGTCGACTCTAGAGGATCCTTACTTGTACAGCTCGTCCATGCC
	PC1300-GCN5pro-mCherry-GCN5-F1	GAGCTCGGTACCCGGGGATCCATGGTGAGCAAGGGCGAGG
	PC1300-GCN5pro-mCherry-GCN5-R1	CGAGCCCGTCCTTGTACAGCTCGTCCATGCC
	PC1300-GCN5pro-mCherry-GCN5-F2	GCTGTACAAGGACGGGCTCGCGGCGCCC
	PC1300-GCN5pro-mCherry-GCN5-R2	CAGGTCGACTCTAGAGGATCCTCAGTTCTTCGTTGAGGCTTGGG
	PU1301-Ubipro::ADA2 genome-GFP-F	ATAGCCGGTACCGGATCCATGGGCCGGTCTCGCGGGGT
	PU1301-Ubipro::ADA2 genome-GFP-R	ATCTTTGTAATCGGATCCTTACTTGTACAGCTCGTCCATG
Transformation of tobacco leaves	PC1300-35S-ADA- deltaIDR1-GFP-F	GCAGGGAGGAGGATCCATGAAGAAGGCGCTGTACC
	PC1300-35S-ADA- deltaIDR1-GFP-R	TGAACGATCGGGGAAATTCGAGCTCTTACTTGTACAGCTCGTCCATGC
	PC1300-35S-ADA2-GFP-F1	GCGCTGCAGGGAGGAGGATCCATGGGCCGGTCTCGCGGG
	PC1300-35S-ADA2-GFP-R1	CCTTGCTCACAACAGTCGGGGCCTCCTCATTGG
	PC1300-35S-ADA2-GFP-F2	CCCGACTGTTGTGAGCAAGGGCGAGGAGC
	PC1300-35S-ADA2-GFP-R2	TGAACGATCGGGGAAATTCGAGCTCTTACTTGTACAGCTCGTCCATGCC
	PC1300-35S-GCN5-mCherry-F	GCAGGGAGGAGGATCCATGGACGGGCTCGCGGCG
	PC1300-35S-GCN5-mCherry-R	CTCCACTAGTGTCGACGTTCTTCGTTGAGGCTTGGGC
	PC1300-35S-ACLA2-CFP-F	ATAAAGGTACCCGGGGATCCATGGCGCGGAAGAAGATCC
	PC1300-35S-ACLA2-CFP-R	GTCGACTCTAGAGGATCCTGCTTCAGCCATGATGCAATC
	PC1300-35S-ADA2variant KRH/A-GFP-F1	ACAAATCTATCTCTCTCGAGGTACCATGGGCCGGTCTCGCGGG
	PC1300-35S-ADA2variant KRH/A-GFP-R1	CGTTCGCACCGTTAACATGAGACATATCCGGAAG
	PC1300-35S-ADA2variant KRH/A-GFP-F2	TCATGTTAACGGTGCGAACGCGGCGGAATTG
	PC1300-35S-ADA2variant KRH/A-GFP-R2	TAGTGCCTGCGGCCCCTGTGGTTGCTGG
	PC1300-35S-ADA2variant KRH/A-GFP-F3	CACAGGGGCCGCAGGCACTAAACATTGGGATGAC
	PC1300-35S-ADA2variant KRH/A-GFP-R3	AAAGATTCACGCAGGCACTAAACATTGGGATGAC
	PC1300-35S-ADA2variant DE/A-GFP-F1	ACAAATCTATCTCTCTCGAGGTACCATGGGCCGGTCTCGCGGG
	PC1300-35S-ADA2variant DE/A-GFP-R1	TGTTCTTACCGTTAACATGAGACATATCCGGAAG
	PC1300-35S-ADA2variant DE/A-GFP-F2	TCATGTTAACGGTAAGAACAGGAAGGCGTTGC
	PC1300-35S-ADA2variant DE/A-GFP-R2	TAGTGCCTGCATGCCCTGTGGTTTTTGGAGAG
	PC1300-35S-ADA2variant DE/A-GFP-F3	CACAGGGCATGCAGGCACTAAACATTGGGATGAC
	PC1300-35S-ADA2variant DE/A-GFP-R3	AAAGATTCACGCAGGCACTAAACATTGGGATGAC
	PC1300-35S-ADA2/ADA2-KRH-FLAG-NOS-35S-GCN5-NOS-35S-ACLA2+ACLB-NOS-F1	ATCTATCTCTCTCGAGGTACCATGGGCCGGTCTCGCGGGG
	PC1300-35S-ADA2/ADA2-KRH-FLAG-NOS-35S-GCN5-NOS-35S-ACLA2+ACLB-NOS-F2	TAAGGACCACGACATCGATTACAAAGATGATGATGATAAATAAGAATTTCCCCGATCGTTCA
	PC1300-35S-ADA2/ADA2-KRH-FLAG-NOS-35S-GCN5-NOS-35S-ACLA2+ACLB-NOS-F3	ATGTTACTAGATCGGGAGCTCCGAAAGGGGGATGTGCTGC
	PC1300-35S-ADA2/ADA2-KRH-FLAG-NOS-35S-GCN5-NOS-35S-ACLA2+ACLB-NOS-F4	CTAGATCGGGAGCTCGGATCCCGAAAGGGGGATGTGCTGC
	PC1300-35S-ADA2/ADA2-KRH-FLAG-NOS-35S-GCN5-NOS-35S-ACLA2+ACLB-NOS-R1	CGATCGGGGAAATTCGAGCTCCCGATCTAGTAACATAGATGACACC
	PC1300-35S-ADA2/ADA2-KRH-FLAG-NOS-35S-GCN5-NOS-35S-ACLA2+ACLB-NOS-R2	TGTCGTGGTCCTTATAGTCACCATCATGATCTTTGTAATCAACAGTCGGGGCCTCCTCA
	PC1300-35S-ADA2/ADA2-KRH-FLAG-NOS-35S-GCN5-NOS-35S-ACLA2+ACLB-NOS-R3	CGATCGGGGAAATTCGGATCCGAGCTCCCGATCTAGTAACATAGATG
	PC1300-35S-ADA2/ADA2-KRH-FLAG-NOS-35S-GCN5-NOS-35S-ACLA2+ACLB-NOS-R4	TTGAACGATCGGGGAAATTCGGATCCTCACTTGGTGTAGAGGACATCCTC
Transformation of Rice Protoplasts	PM999-35S-ADA2-flag-F	AAGCTGACTCTAGCAGATCTATGGGCCGGTCTCGCGGGG
	PM999-35S-ADA2-flag-R	AACGATCGGGAATTGGATCCTCATTTATCATCATCATCTTTG
	PM999-35S-ADA2-GFP-F	TGACTCTAGCAGATCTATGGGCCGGTCTCGCGGG
	PM999-35S-ADA2-GFP-R	ATCGGGAATTGGATCCTTACTTGTACAGCTCGTCCATGCCG
	PM999-35S-ADA2ΔIDR2-GFP-F	TGACTCTAGCAGATCTATGGGCCGGTCTCGCGGG
	PM999-35S-ADA2ΔIDR2-GFP-R	ATCGGGAATTGGATCCTTACTTGTACAGCTCGTCCATGCCG
	PM999-35S-GCN5-mCherry-F	AAGCTGACTCTAGCAGATCTATGGACGGGCTCGCGGCG
	PM999-35S-GCN5-mCherry-R	AACGATCGGGAATTGGATCCCTACTTGTACAGCTCGTCCATGCCG
	PM999-35S-ACLA2-CFP-F	CAAGCTGACTCTAGCAGATCTATGGCGCGGAAGAAGATCC
	PM999-35S-ACLA2-CFP-R	GAACGATCGGGAATTGGATCCTCATGCTTCAGCCATGATGC
	PM999-35S-ADA2-mCherry-F	TGACTCTAGCAGATCTATGGGCCGGTCTCGCGGG
	PM999-35S-ADA2-mCherry-R	ATCGGGAATTGGATCCCTACTTGTACAGCTCGTCCATGCCG
	PM999-35S-ACLA2+ACLB-CFP-F	CAAGCTGACTCTAGCAGATCTATGGCGCGGAAGAAGATC
	PM999-35S-ACLA2+ACLB-CFP-R	GGCTCTAGAATCGATAGATCTCTTGGTGTAGAGGACATCCTCC
	PM999-35S-ADA2variant KRH/A-GFP-F	TGACTCTAGCAGATCTATGGGCCGGTCTCGCGGG
	PM999-35S-ADA2variant KRH/A-GFP-R	ATCGGGAATTGGATCCTTACTTGTACAGCTCGTCCATGCCG
	PM999-35S-ADA2variant DE/A-GFP-F	TGACTCTAGCAGATCTATGGGCCGGTCTCGCGGG
	PM999-35S-ADA2variant DE/A-GFP-R	ATCGGGAATTGGATCCTTACTTGTACAGCTCGTCCATGCCG
	PC1301S-ACLA2-GFP-F	GATAAAGGTACCCGGGGATCCATGGCGCGGAAGAAGATCC
	PC1301S-ACLA2-GFP-R	CAGGTCGACTCTAGAGGATCCTGCTTCAGCCATGATGCAATCAA
Sequences of ADA2-variant	ADA2-DE/A variant	ATGGGCCGGTCTCGCGGGGTGCCCAATTCCGGCGACGATGAAACGAACCACAGGTCGAAGCGGAGGAGGGTCGCGTCGAGCGGCGATGCGCCGGACTCGCTCTCGGCGGCCTGCGGGGGAGCCGGAGAGGGTGGTGGGAAGAAGGCGCTGTACCACTGCAACTACTGCAATAAGGATATTTCCGGGAAGATCCGGATCAAGTGCTCCAAGTGCCCCGACTTCGACCTCTGCGTCGAGTGCTTCTCGGTCGGCGCCGAGGTCACCCCGCACCGCAGCAACCATCCTTACAGGGTCATGGACAACCTGTCTTTCCCTCTTATTTGTCCAGATTGGAATGCAGACGAGGAAATCCTTCTTCTAGAGGGAATTGAAATGTATGGTCTGGGAAATTGGGCTGAA…
	ADA2-KRH/A variant	ATGGGCCGGTCTCGCGGGGTGCCCAATTCCGGCGACGATGAAACGAACCACAGGTCGAAGCGGAGGAGGGTCGCGTCGAGCGGCGATGCGCCGGACTCGCTCTCGGCGGCCTGCGGGGGAGCCGGAGAGGGTGGTGGGAAGAAGGCGCTGTACCACTGCAACTACTGCAATAAGGATATTTCCGGGAAGATCCGGATCAAGTGCTCCAAGTGCCCCGACTTCGACCTCTGCGTCGAGTGCTTCTCGGTCGGCGCCGAGGTCACCCCGCACCGCAGCAACCATCCTTACAGGGTCATGGACAACCTGTCTTTCCCTCTTATTTGTCCAGATTGGAATGCAGACGAGGAAATCCTTCTTCTAGAGGGAATTGAAATGTATGGTCTGGGAAATTGGGCTGAA…
