# Supplementary material for: ADA2 Forms Nuclear Condensates with GCN5 and ATP‐Citrate Lyase (ACL) to Modulate H3K9 Acetylation at Genes Functioning in Rice Meristems
Source: Adv Sci (Weinh). 2025 Nov 12;13(5):e13169. doi: 10.1002/advs.202513169 (PMC12849889; doi:10.1002/advs.202513169)
Supplement: Supplementary file 7 — Supporting Information [file ADVS-13-e13169-s003.xlsx]

## Sheet: Figure2
Figure 2B
Statistics of primary branch number, length of panicle and spikelet number in wild type (WT), acla2, ada2 and GCN5 RNAi.
Primary branch number		WT	acla2-1	acla2-2	ada2-1	ada2-2	GCN5 RNAi-1	GCN5 RNAi-2			One-way ANOVA with Tukey’s multiple comparison tests.
	Primary branch number	10	8	8	7	7	7	8	biological replicate1		Tukey's multiple comparisons test	Adjusted P Value
		10	8	9	7	8	8	8	biological replicate2		WT vs. acla2-1	<0.0001
		10	8	9	8	8	8	8	biological replicate3		WT vs. acla2-2	0.0002
		10	8	9	8	8	8	8	biological replicate4		WT vs. ada2-1	<0.0001
		10	9	9	8	8	9	8	biological replicate5		WT vs. ada2-2	<0.0001
		10	9	9	8	8	9	8	biological replicate6		WT vs. GCN5 RNAi-1	<0.0001
		10	9	9	8	8	9	8	biological replicate7		WT vs. GCN5RNAi-2	<0.0001
		11	9	10	8	8	9	8	biological replicate8		acla2-1 vs. acla2-2	0.955
		11	9	10	8	8	9	8	biological replicate9		acla2-1 vs. ada2-1	0.0019
		11	9	10	8	8	9	8	biological replicate10		acla2-1 vs. ada2-2	0.0003
		11	9	10	8	8	10	8	biological replicate11		acla2-1 vs. GCN5 RNAi-1	0.9961
		11	9	10	8	8	10	9	biological replicate12		acla2-1 vs. GCN5RNAi-2	0.955
		11	9	10	8	8	10	9	biological replicate13		acla2-2 vs. ada2-1	<0.0001
		11	9	10	8	8	10	9	biological replicate14		acla2-2 vs. ada2-2	<0.0001
		11	10	10	9	9	10	9	biological replicate15		acla2-2 vs. GCN5 RNAi-1	0.9998
		11	10	10	9	9	10	10	biological replicate16		acla2-2 vs. GCN5RNAi-2	0.4266
		11	10	10	9	9	10	10	biological replicate17		ada2-1 vs. ada2-2	0.9989
		11	10	10	9	9	10	10	biological replicate18		ada2-1 vs. GCN5 RNAi-1	0.0002
		11	10	10	9	9	10	10	biological replicate19		ada2-1 vs. GCN5RNAi-2	0.0498
		11	10	10	9	9	10	10	biological replicate20		ada2-2 vs. GCN5 RNAi-1	<0.0001
		12	10	10	9	9	11	10	biological replicate21		ada2-2 vs. GCN5RNAi-2	0.011
		12	11	10	9	9	11	10	biological replicate22		GCN5 RNAi-1 vs. GCN5RNAi-2	0.6736
		12	11	10	9	9	11	10	biological replicate23
		12	11	11	9	9	11	10	biological replicate24
		12	11	11	10	9	11	11	biological replicate25
		12	11	11	10	9	11	11	biological replicate26
		12	11	11	10	9	11	12	biological replicate27
		13	11	11	10	9	11	12	biological replicate28
		13	11	11	10	9	12	12	biological replicate29
		14	12	12	10	10	12	12	biological replicate30
Length of panicle (cm)		WT	acla2-1	acla2-2	ada2-1	ada2-2	GCN5 RNAi-1	GCN5 RNAi-2			One-way ANOVA with Tukey’s multiple comparison tests.
	Length of panicle (cm)	19.4	15.8	15	13.3	13.8	11.5	9.8	biological replicate1		Tukey's multiple comparisons test	Adjusted P Value
		19.6	15.9	15.7	13.8	14	12.8	10	biological replicate2		WT vs. acla2-1	<0.0001
		19.8	16	15.8	14	14	13.3	10.4	biological replicate3		WT vs. acla2-2	<0.0001
		19.9	16	16	14	14.2	14.2	11.3	biological replicate4		WT vs. ada2-1	<0.0001
		20.1	16.1	16.1	14.2	14.2	14.2	11.8	biological replicate5		WT vs. ada2-2	<0.0001
		20.2	17.2	16.1	14.2	14.2	14.2	12.1	biological replicate6		WT vs. GCN5 RNAi-1	<0.0001
		20.3	17.3	16.3	14.2	14.5	14.8	12.2	biological replicate7		WT vs. GCN5RNAi-2	<0.0001
		20.4	17.6	16.5	14.9	14.5	14.8	12.3	biological replicate8		acla2-1 vs. acla2-2	0.8382
		20.5	17.7	16.8	15	14.8	14.9	12.4	biological replicate9		acla2-1 vs. ada2-1	0.0003
		20.6	17.9	17.1	15	15	15.4	13	biological replicate10		acla2-1 vs. ada2-2	<0.0001
		20.8	17.9	17.2	15.6	15	16.2	13.2	biological replicate11		acla2-1 vs. GCN5 RNAi-1	<0.0001
		20.9	18.1	17.2	15.7	15	16.4	13.6	biological replicate12		acla2-1 vs. GCN5RNAi-2	<0.0001
		21	18.1	17.8	15.8	15.2	16.8	13.7	biological replicate13		acla2-2 vs. ada2-1	0.0327
		21.3	18.4	17.8	15.9	15.5	16.8	13.8	biological replicate14		acla2-2 vs. ada2-2	0.0054
		21.4	18.4	18.1	16.2	15.7	16.8	14.4	biological replicate15		acla2-2 vs. GCN5 RNAi-1	<0.0001
		21.5	18.5	18.1	16.2	15.8	16.9	14.4	biological replicate16		acla2-2 vs. GCN5RNAi-2	<0.0001
		21.6	18.7	18.3	16.5	16	16.9	14.6	biological replicate17		ada2-1 vs. ada2-2	0.9979
		21.7	19.2	18.4	16.8	16.2	17	14.8	biological replicate18		ada2-1 vs. GCN5 RNAi-1	0.0017
		22.2	19.4	18.5	17	16.7	17	14.8	biological replicate19		ada2-1 vs. GCN5RNAi-2	0.0001
		22.2	19.5	18.5	17.2	16.8	17.1	14.8	biological replicate20		ada2-2 vs. GCN5 RNAi-1	0.012
		22.3	19.6	18.6	17.5	17.4	17.1	14.9	biological replicate21		ada2-2 vs. GCN5RNAi-2	0.001
		22.5	19.7	19.1	17.5	17.5	17.1	15.1	biological replicate22		GCN5 RNAi-1 vs. GCN5RNAi-2	0.9936
		22.6	19.8	19.2	17.6	17.5	17.2	15.2	biological replicate23
		22.8	19.9	19.5	18	17.5	17.2	15.2	biological replicate24
		23	20.2	19.6	18.2	17.8	7.2	15.8	biological replicate25
		23.1	20.3	19.7	18.2	18	7.2	15.8	biological replicate26
		23.6	20.3	19.7	18.8	18	8.5	16	biological replicate27
		23.6	20.6	19.8	18.8	18.2	8.9	16.5	biological replicate28
		23.7	21.1	19.8	19	18.3	9.2	16.8	biological replicate29
		23.8	21.2	19.8	19.2	18.5	9.5	18	biological replicate30
Spikelet number		WT	acla2-1	acla2-2	ada2-1	ada2-2	GCN5 RNAi-1	GCN5 RNAi-2			One-way ANOVA with Tukey’s multiple comparison tests.
	Spikelet number	94	57	57	48	47	36	35	biological replicate1		Tukey's multiple comparisons test	Adjusted P Value
		96	60	60	49	47	37	37	biological replicate2		WT vs. acla2-1	<0.0001
		96	63	61	49	47	38	37	biological replicate3		WT vs. acla2-2	<0.0001
		101	69	64	49	48	45	37	biological replicate4		WT vs. ada2-1	<0.0001
		103	69	65	51	48	47	37	biological replicate5		WT vs. ada2-2	<0.0001
		104	73	71	52	49	47	40	biological replicate6		WT vs. GCN5 RNAi-1	<0.0001
		108	75	71	53	49	49	40	biological replicate7		WT vs. GCN5RNAi-2	<0.0001
		110	78	75	54	50	53	43	biological replicate8		acla2-1 vs. acla2-2	>0.9999
		111	79	78	54	58	54	43	biological replicate9		acla2-1 vs. ada2-1	0.0052
		111	83	78	55	61	54	45	biological replicate10		acla2-1 vs. ada2-2	0.0053
		112	83	79	58	61	55	47	biological replicate11		acla2-1 vs. GCN5 RNAi-1	<0.0001
		113	83	79	60	62	55	48	biological replicate12		acla2-1 vs. GCN5RNAi-2	<0.0001
		115	84	84	62	65	55	48	biological replicate13		acla2-2 vs. ada2-1	0.0041
		131	85	87	63	65	55	48	biological replicate14		acla2-2 vs. ada2-2	0.0042
		136	89	87	66	66	55	48	biological replicate15		acla2-2 vs. GCN5 RNAi-1	<0.0001
		144	89	89	66	70	59	49	biological replicate16		acla2-2 vs. GCN5RNAi-2	<0.0001
		144	90	90	67	71	59	49	biological replicate17		ada2-1 vs. ada2-2	>0.9999
		146	91	90	70	73	60	51	biological replicate18		ada2-1 vs. GCN5 RNAi-1	0.0418
		147	92	91	73	73	62	52	biological replicate19		ada2-1 vs. GCN5RNAi-2	0.0052
		148	97	92	77	76	62	58	biological replicate20		ada2-2 vs. GCN5 RNAi-1	0.0411
		157	98	100	82	80	63	59	biological replicate21		ada2-2 vs. GCN5RNAi-2	0.0051
		160	102	109	86	80	64	60	biological replicate22		GCN5 RNAi-1 vs. GCN5RNAi-2	0.9949
		163	104	109	88	84	64	60	biological replicate23
		168	104	111	90	91	68	64	biological replicate24
		171	108	112	92	93	68	64	biological replicate25
		173	115	121	92	94	70	67	biological replicate26
		175	117	121	96	98	72	67	biological replicate27
		181	119	124	100	98	75	70	biological replicate28
		193	120	128	106	110	34	71	biological replicate29
		200	127	131	117	112	34	73	biological replicate30
Figure 2E
Root length (cm)		WT	acla2-1	acla2-2	ada2-1	ada2-2	GCN5 RNAi-1	GCN5 RNAi-2			One-way ANOVA with Tukey’s multiple comparison tests.
	Root length (cm)	8	7	7	5.9	6	3.9	2.3	biological replicate1		Tukey's multiple comparisons test	Adjusted P Value
		8.9	6.9	6.9	7	7.2	5.4	5.5	biological replicate2		WT vs. acla2-1	<0.0001
		8.1	7.1	6.3	6	5.9	5.7	3.7	biological replicate3		WT vs. acla2-2	<0.0001
		8.4	4	6.8	5.8	4.9	5.9	3.5	biological replicate4		WT vs. ada2-1	<0.0001
		8.8	6.3	5.3	6.4	6.9	5	3.8	biological replicate5		WT vs. ada2-2	<0.0001
		9.1	5.9	6	6.2	6.8	6	4.7	biological replicate6		WT vs. GCN5 RNAi-1	<0.0001
		5.7	5.5	3.5	5.5	4.8	4.5	2.8	biological replicate7		WT vs. GCN5 RNAi-2	<0.0001
		9.2	6.5	4.2	6.6	5.1	5.3	4.4	biological replicate8		acla2-1 vs. acla2-2	>0.9999
		7	7	6.6	4	4.7	2.4	6	biological replicate9		acla2-1 vs. ada2-1	0.9984
		7.6	6.7	6.9	5.3	5.3	4.9	5.3	biological replicate10		acla2-1 vs. ada2-2	0.9626
		7.5	6.2	4.5	6.7	6.7	6	4.5	biological replicate11		acla2-1 vs. GCN5 RNAi-1	0.0039
		7.5	5.4	6.7	6	5.9	4.2	6.2	biological replicate12		acla2-1 vs. GCN5 RNAi-2	0.0016
		8.2	3.1	6.4	6.2	4.3	2.5	3.3	biological replicate13		acla2-2 vs. ada2-1	0.9925
		8.1	6.9	7.2	4.8	4.9	2.9	6	biological replicate14		acla2-2 vs. ada2-2	0.9196
		8.3	6	7.2	5	5.5	3.3	4.4	biological replicate15		acla2-2 vs. GCN5 RNAi-1	0.0022
											acla2-2 vs. GCN5 RNAi-2	0.0009
											ada2-1 vs. ada2-2	0.9995
											ada2-1 vs. GCN5 RNAi-1	0.021
											ada2-1 vs. GCN5 RNAi-2	0.0096
											ada2-2 vs. GCN5 RNAi-1	0.0681
											ada2-2 vs. GCN5 RNAi-2	0.0343
											GCN5 RNAi-1 vs. GCN5 RNAi-2	>0.9999
Figure 2G
Meristem length (µm) and meristem cell number
	Meristem length (µm)	WT	acla2-1	acla2-2	ada2-1	ada2-2	GCN5 RNAi-1	GCN5 RNAi-2			One-way ANOVA with Tukey’s multiple comparison tests.
		612.335	477.653	506.838	533.164	507	322.278	475.257	biological replicate1		Tukey's multiple comparisons test	Adjusted P Value
		571.899	423.531	621.209	574.029	461	460.979	417.087	biological replicate2		WT vs. acla2-1	0.0067
		604.395	628.463	464.869	508.91	513.089	364.158	374.975	biological replicate3		WT vs. acla2-2	0.0049
		656.243	584.831	504.534	595.188	540	490.036	479.67	biological replicate4		WT vs. ada2-1	<0.0001
		639.915	509.748	570.763	448.443	441	459.489	478.706	biological replicate5		WT vs. ada2-2	<0.0001
		603.59	584.729	594.118	503.039	556	451.518	359.284	biological replicate6		WT vs. GCN5 RNAi-1	<0.0001
		704.424	548.797	569.592	475.345	543	426	408.252	biological replicate7		WT vs. GCN5RNAi-2	<0.0001
		633.809	593.054	496.767	443.914	506.579	401.319	381	biological replicate8		acla2-1 vs. acla2-2	>0.9999
		565.832	523.335	536.964	468	536.174	448.08	487.21	biological replicate9		acla2-1 vs. ada2-1	0.7
		644.437	545.309	532.631	527	509	414.805	439.24	biological replicate10		acla2-1 vs. ada2-2	0.7956
											acla2-1 vs. GCN5 RNAi-1	<0.0001
											acla2-1 vs. GCN5RNAi-2	<0.0001
											acla2-2 vs. ada2-1	0.7582
											acla2-2 vs. ada2-2	0.8444
											acla2-2 vs. GCN5 RNAi-1	<0.0001
											acla2-2 vs. GCN5RNAi-2	<0.0001
											ada2-1 vs. ada2-2	>0.9999
											ada2-1 vs. GCN5 RNAi-1	0.0049
											ada2-1 vs. GCN5RNAi-2	0.0118
											ada2-2 vs. GCN5 RNAi-1	0.0029
											ada2-2 vs. GCN5RNAi-2	0.0072
											GCN5 RNAi-1 vs. GCN5RNAi-2	>0.9999
	Meristem cell number	WT	acla2-1	acla2-2	ada2-1	ada2-2	GCN5 RNAi-1	GCN5 RNAi-2			One-way ANOVA with Tukey’s multiple comparison tests.
		70	64	50	56	56	39	44	biological replicate1		Tukey's multiple comparisons test	Adjusted P Value
		85	59	60	68	46	44	54	biological replicate2		WT vs. acla2-1	<0.0001
		88	62	67	59	53	38	45	biological replicate3		WT vs. acla2-2	<0.0001
		93	53	42	60	70	48	48	biological replicate4		WT vs. ada2-1	<0.0001
		94	64	60	60	45	46	40	biological replicate5		WT vs. ada2-2	<0.0001
		85	60	54	43	53	39	36	biological replicate6		WT vs. GCN5 RNAi-1	<0.0001
		87	51	58	49	61	48	38	biological replicate7		WT vs. GCN5 RNAi-2	<0.0001
		89	57	58	46	49	37	43	biological replicate8		acla2-1 vs. acla2-2	0.9997
		76	44	58	59	52	48	48	biological replicate9		acla2-1 vs. ada2-1	0.9979
		101	60	54	56	66	60	54	biological replicate10		acla2-1 vs. ada2-2	0.992
											acla2-1 vs. GCN5 RNAi-1	0.0045
											acla2-1 vs. GCN5 RNAi-2	0.006
											acla2-2 vs. ada2-1	>0.9999
											acla2-2 vs. ada2-2	>0.9999
											acla2-2 vs. GCN5 RNAi-1	0.0151
											acla2-2 vs. GCN5 RNAi-2	0.0197
											ada2-1 vs. ada2-2	>0.9999
											ada2-1 vs. GCN5 RNAi-1	0.0234
											ada2-1 vs. GCN5 RNAi-2	0.0301
											ada2-2 vs. GCN5 RNAi-1	0.0355
											ada2-2 vs. GCN5 RNAi-2	0.0453
											GCN5 RNAi-1 vs. GCN5 RNAi-2	>0.9999
Figure 2H
EdU-labelled cell number
	Meristem cell number	WT	acla2-1	acla2-2	ada2-1	ada2-2	GCN5 RNAi-1	GCN5 RNAi-2			One-way ANOVA with Tukey’s multiple comparison tests.
		70	33	26	35	19	19	12	biological replicate1		Tukey's multiple comparisons test	Adjusted P Value
		60	34	40	30	28	16	13	biological replicate2		WT vs. acla2-1	<0.0001
		66	25	27	34	29	16	15	biological replicate3		WT vs. acla2-2	<0.0001
		69	27	26	30	27	18	11	biological replicate4		WT vs. ada2-1	<0.0001
		60	35	29	35	25	14	14	biological replicate5		WT vs. ada2-2	<0.0001
		63	40	38	30	36	10	15	biological replicate6		WT vs. GCN5 RNAi-1	<0.0001
		63	27	25	29	29	20	15	biological replicate7		WT vs. GCN5 RNAi-2	<0.0001
		77	43	37	24	18	12	14	biological replicate8		acla2-1 vs. acla2-2	0.9841
		67	35	27	30	28	17	14	biological replicate9		acla2-1 vs. ada2-1	0.9783
											acla2-1 vs. ada2-2	0.1352
											acla2-1 vs. GCN5 RNAi-1	<0.0001
											acla2-1 vs. GCN5 RNAi-2	<0.0001
											acla2-2 vs. ada2-1	>0.9999
											acla2-2 vs. ada2-2	0.5247
											acla2-2 vs. GCN5 RNAi-1	<0.0001
											acla2-2 vs. GCN5 RNAi-2	<0.0001
											ada2-1 vs. ada2-2	0.557
											ada2-1 vs. GCN5 RNAi-1	<0.0001
											ada2-1 vs. GCN5 RNAi-2	<0.0001
											ada2-2 vs. GCN5 RNAi-1	0.0015
											ada2-2 vs. GCN5 RNAi-2	0.0001
											GCN5 RNAi-1 vs. GCN5 RNAi-2	0.9841

## Sheet: Figure3
Figure 3F
Statistics of FRAP assay for ADA2-GFP
time (s)	replicate1	replicate2	replicate3
0	1	1	1
2	1.00004	0.997959	0.997012
5	0.342153	0.38101	0.38025
7	0.478505	0.52514	0.50154
9	0.543369	0.601641	0.568514
11	0.58586	0.647525	0.603773
12	0.660301	0.691997	0.701256
14	0.69172	0.716097	0.74569
16	0.70289	0.752679	0.762246
18	0.73321	0.793382	0.799775
19	0.762528	0.810849	0.828737
21	0.784712	0.848177	0.848305
24	0.823226	0.877772	0.851098
26	0.876185	0.923264	0.894513
28	0.926039	0.934294	0.961578
30	0.967725	0.946854	0.975467
31	0.985127	0.956745	0.975706
33	0.99071	0.969384	0.97392
35	0.994256	0.972289	0.976856

## Sheet: Figure4
Figure 4D
Statistics of FRAP assay for GAA complex
	GCN5-mcherry			ADA2-GFP			ACLA2-CFP
time (s)	replicate1	replicate2	replicate3	replicate1	replicate2	replicate3	replicate1	replicate2	replicate3
0	1	1	1	1	1	1	1	1	1
12	0.529984	0.521677	0.537789	0.507494	0.49348	0.49348	0.522348	0.534838	0.518776
24	0.577255	0.61017	0.562899	0.568182	0.537757	0.537757	0.584356	0.569131	0.589729
36	0.628758	0.677628	0.698644	0.6116	0.6078	0.6078	0.625787	0.670204	0.696275
49	0.667207	0.714645	0.748925	0.679252	0.652783	0.652783	0.675362	0.672971	0.716466
60	0.70807	0.78686	0.778069	0.712569	0.713689	0.713689	0.703533	0.718348	0.78166
72	0.775316	0.805487	0.826496	0.768166	0.765629	0.765629	0.755862	0.791864	0.843571
84	0.838568	0.854447	0.848933	0.852965	0.876561	0.876561	0.789896	0.812321	0.881239
96	0.869422	0.933605	0.881686	0.873941	0.925858	0.925858	0.858318	0.840008	0.917975
108	0.905736	0.956796	0.905927	0.92465	0.972292	0.972292	0.873426	0.919395	0.927716
120	0.921875	0.95764	0.94221	0.93972	0.976136	0.976136	0.918555	0.95348	0.925531
132	0.925237	0.956647	0.942465	0.947499	0.980175	0.980175	0.930162	0.965359	0.927567

## Sheet: Figure5
Figure 5C
The content of acetyl-CoA (nM), IP with anti-ADA2								The content of acetyl-CoA (nM), IP with anti-mcherry
ADA2	ADA2+ACL			Student"s t tests		P value		ADA2	ADA2+ACL			Student"s t tests		P value
69.4335	115.011	biological replicate1		ADA2+ACL vs. ADA2		<0.0001		104.009	128.148	biological replicate1		ADA2+ACL vs. ADA2		<0.0001
67.7342	110.196	biological replicate2						103.834	127.974	biological replicate2
68.5621	109.434	biological replicate3						109.412	133.9	biological replicate3
66.122	104.771	biological replicate4						104.466	130.261	biological replicate4
66.6885	116.296	biological replicate5						108.976	126.993	biological replicate5
70.5011	114.837	biological replicate6						102.048	128.954	biological replicate6
Figure 5D
statistical analysis of Histone H3K9ac level
1: GCN5+ADA2+ACL	2: GCN5+ADA2+KRH/A-ACL			Student"s t tests		P value
1	0.57	biological replicate1		2 vs. 1		<0.0001
1	0.58	biological replicate2
1	0.61	biological replicate3

## Sheet: FigureS1
Figure S1G
Statistics of numbers of primary branch primordia in wild type (WT), acla2, ada2 and GCN5 RNAi.
WT	acla2	ada2	GCN5 RNAi	one-way ANOVA with Tukey’s multiple comparison tests.
6	3	3	3	Tukey's multiple comparisons test	Adjusted P Value
5	4	4	3	WT vs. acla2	<0.0001
7	3	4	3	WT vs. ada2	<0.0001
5	4	4	3	WT vs. GCN5 RNAi	<0.0001
6	3	3	3	acla2 vs. ada2	0.9974
5	5	3	3	acla2 vs. GCN5 RNAi	0.3071
7	3	3	3	ada2 vs. GCN5 RNAi	0.3439
5	3	4	3
5	4	4
5		4
7		3
5		3
6
5

## Sheet: FigureS2
Figure S2C
Statistics of FRAP assay for ADA2-GFP protein in vivo
time (s)	replicate1	replicate2	replicate3
0	1	1	1
3	0.113	0.117	0.143
10	0.11	0.127	0.143
20	0.118	0.131	0.116
30	0.121	0.107	0.107
40	0.136	0.138	0.118
50	0.14	0.121	0.124
60	0.155	0.138	0.122
70	0.163	0.128	0.13
80	0.155	0.119	0.134
90	0.171	0.148	0.134
100	0.16	0.108	0.134
110	0.166	0.15	0.134
120	0.171	0.127	0.134

## Sheet: FigureS3
Figure S3D
Statistics of condensate numbers per nucleus in ADA, ADA-KRH/A variant and ADA-DE/A variant						Statistics of percentages of condensates area per nuclei in ADA, ADA-KRH/A variant and ADA-DE/A variant
ADA2	ADA2-KRH/A Variant	ADA2-DE/A Variant	One-way ANOVA with Tukey’s multiple comparison tests.			ADA2	ADA2-KRH/A Variant	ADA2-DE/A Variant	One-way ANOVA with Tukey’s multiple comparison tests.
1	0	16	Tukey's multiple comparisons test	Adjusted P Value		6.45161	/	28.4317	Tukey's multiple comparisons test	Adjusted P Value
2	0	10	ADA2 vs. ADA2-DE/A variant	<0.0001		8.89328	/	40.9353	ADA2 vs. ADA2-KRH/A variant	<0.0001
1	0	15	ADA2 vs. ADA2-DE/A variant	0.0002		21.6612	/	67.1603	ADA2 vs. ADA2-DE/A variant	0.0016
2	0	13	ADA2-DE/A variant vs. ADA2-DE/A variant	<0.0001		30.9693	/	63.6319	ADA2-KRH/A variant vs. ADA2-DE/A variant	<0.0001
2	0	12				38.4913	/	49.9035
8	0	36				34.7561	/	39.9283
8	0	10				36.9863	/	14.5995
12	0	10				16.2413	/	57.4694
1	0	23				17.9698	/	20.3508
9	0	14				32.5069	/	34.1041
1	0	21				48.8017	/	26.0891
10	0	41				15.8491	/	57.0645
1	0	24				51.4019	/	28.7278
2	0	39				18.0974	/	32.5918
7	0	38				12.0623	/	33.0377
1	0	20				32.2667	/	38.3754
1	0	30				37.7586	/	15.6763
1	0	17				37.8906	/	45.2105
1		9				19.0083	/	50.4769
5		39				23.6559	/	44.304
5		10				41.0112	/	33.5397
3		16				32.2835	/	17.5953
3		16				35.7414	/	32.7726
11		16				17.128	/	29.2366
1		15				13.7022	/	39.4666
1		13				24.7619	/	46.2246
7		16				22.3881	/	22.6849
14		10				41.716	/	39.7069
2		19				36.7742	/	24.5855
3		12				13.0952	/	44.5754
10		11				31.3131	/	29.3951
6		10				19.0265	/	27.4748
13		16				15.9091	/	32.0815
19		20				25.4072	/	50.1222
13		24				36.5517	/	29.6461
1		26				29.5238	/	20.94
9		26				28.7169	/	49.645
12		27				64.1905	/	38.3868
1		28				36.7232	/	21.4414
1		38				45.2174	/	31.6579
4		14				14.0725	/	17.7064
9		15				14.7887	/	38.0678
12		12				6.43642	/	21.1315
1		8				23.2558	/	27.909
2		9				4.12952	/	19.9794

## Sheet: FigureS4
Figure S4B
Statistics of condensate numbers per nucleus in ADA2, ADA2-7KQ and ADA2-7KR						Statistics of percentages of condensates area per nuclei in ADA2, ADA2-7KQ and ADA2-7KR
ADA2	ADA2-7KQ	ADA2-7KR	One-way ANOVA with Tukey’s multiple comparison tests.			ADA2	ADA2-7KQ	ADA2-7KR	One-way ANOVA with Tukey’s multiple comparison tests.
1	1	1	Tukey's multiple comparisons test	Adjusted P Value		6.45161	66.1017	33.75	Tukey's multiple comparisons test	Adjusted P Value
2	1	1	ADA2 vs. ADA2-7KR	<0.0001		8.89328	44.1358	8.84521	ADA2 vs. ADA2-7KR	<0.0001
1	1	2	ADA2 vs. ADA2-7KQ	0.0006		21.6612	44.6178	4.40882	ADA2 vs. ADA2-7KQ	0.0006
2	1	1	ADA2-7KR vs. ADA2-7KQ	0.3586		30.9693	47.0209	1.47493	ADA2-7KR vs. ADA2-7KQ	<0.0001
2	1	1				38.4913	45.993	3.47395
8	1	1				34.7561	37.6471	1.85567
8	8	1				36.9863	43.0412	3.65854
12	5	1				16.2413	13.1849	23.4884
1	1	1				17.9698	95.4795	4.61538
9	4	1				32.5069	11.7647	1.8648
1	5	2				48.8017	54.7445	8.30189
10	1	1				15.8491	49.2063	5.88235
1	1	2				51.4019	19.7044	7.25191
2	3	1				18.0974	65.035	6.17284
7	1	1				12.0623	30.3435	3.23741
1	1	1				32.2667	45.1557	4.53258
1	6	1				37.7586	40.1515	3.26531
1	2	1				37.8906	29.6467	3.79747
1	1	1				19.0083	67.3704	2.8777
5	2	4				23.6559	30.6931	2.12264
5	1	1				41.0112	53.7217	3.2967
3	1	1				32.2835	18.0124	39.2954
3	1	4				35.7414	44.7689	4.4665
11	7	2				17.128	26.257	0.327869
1	2	2				13.7022	24.0631	0.974659
1	3	1				24.7619	23.6084	4.74227
7	7	1				22.3881	18.8442	2.73632
14	1	3				41.716	45.3782	3.82166
2	2	1				36.7742	54.5872	3.26087
3	1	1				13.0952	21.1073	6.49351
10	2	1				31.3131	34.0502	4.04858
6	7	1				19.0265	17.7665	2.78884
13	4	1				15.9091	27.4336	0.671141
19	2	1				25.4072	21.6958	5.43478
13	1	2				36.5517	68.3992	10.984
1	3	9				29.5238	13.5021	5.05837
9	1	1				28.7169	27.6265	3.25815
12	7	1				64.1905	18.2353	6.72043
1	1	9				36.7232	66.7774	3.96226
1	6	1				45.2174	26.6272	1.33588
4	6	1				14.0725	34.9206	0.894855
9	1	2				14.7887	67.2535	1.52284
12	3	1				6.43642	25.9169	2.14216
1	2	5				23.2558	41.1079	5.34351
2	3	1				4.12952	19.8594	4.69974
